# Supplementary material for: PDK1 regulates the survival of the developing cortical interneurons
Source: Mol Brain. 2020 May 4;13:65. doi: 10.1186/s13041-020-00604-6 (PMC7197138; doi:10.1186/s13041-020-00604-6)
Supplement: Supplementary file 1 — Additional file 1. Statistical results of raw data. [file 13041_2020_604_MOESM1_ESM.xlsx]

## Sheet: Sheet1
	E16.5 Q-PCR analysis the transcription level of Pdk1 for Figure 1A
		Pdk1/Gapdh			Pdk1/Gapdh
	WT1	1		MU1	0.394701
	WT2	0.92658		MU2	0.250444
	WT3	0.975493		MU3	0.206981
Student's t-test, with alpha=0.05
WT	Mean ± SEM	0.9674 ± 0.02158	MU	Mean ± SEM	0.2840 ± 0.05673	P=0.0004

## Sheet: Sheet2
P6 GFP+cell for Figure 1E
		GFP+Cells				GFP+Cells
HZ1	3-1	424		MU1	1-1	270
	4-1	387			2-1	238
	5-1	307			3-1	183
	Mean	372.67			Mean	230.33
HZ2	3-2	418		MU2	1-2	287
	4-2	326			2-2	249
	5-2	309			3-2	155
	Mean	351			Mean	230.33
HZ3	2-2	420		MU3	2-1	228
	3-1	290			3-1	207
	4-1	259			5-1	203
	Mean	323			Mean	212.67
Student's t-test, with alpha=0.05
HZ	Mean ± SEM	348.9 ±14.38		MU	Mean ± SEM	224.4±5.887	P=0.0013

## Sheet: Sheet3
P6 SST+cell for Figure 1H
		SST+INs				SST+INs
WT1	2	96		MU1	1	76
	3	102			3	61
	4	96			5	62
	5	98			5	61
	Mean	98			Mean	65
WT2	2	140		MU2	2	75
	3	130			3	91
	4	130			4	75
	5	94			5	47
	Mean	123.5			Mean	72
WT3	1	117		MU3	1	88
	2	106			2	84
	3	125			3	80
	5	81			5	94
	Mean	107.25			Mean	86.5
Student's t-test, with alpha=0.05
WT	Mean ± SEM	109.6±7.453		MU	Mean ± SEM	74.50±6.331	P=0.0230

## Sheet: Sheet4
P15 PV+cell for Figure 1K
		PV+Cells				PV+Cells
WT1	2-1-1	172		MU1	2-1-1	73
	2-2-1	160			2-2-1	43
	2-3-1	143			2-3-1	36
	2-4-1	109			2-4-1	28
	Mean	146			Mean	45
WT2	2-1-2	164		MU2	2-1-2	43
	2-2-2	158			2-2-2	36
	2-3-2	110			2-3-2	55
	2-4-2	106			2-4-2	50
	Mean	134.5			Mean	46
WT3	3-1-1	243		MU3	3-1-1	89
	3-2-1	185			3-2-1	75
	3-3-1	194			3-3-1	59
	3-4-1	213			Mean	74.3333
	Mean	208.75
WT4	3-1-2	234		MU4	3-1-2	56
	3-2-2	193			3-2-2	72
	3-3-2	182			3-3-2	62
	Mean	203			Mean	63.3333
Student's t-test, with alpha=0.05
WT	Mean ± SEM	173.1±19.13		MU	Mean ± SEM	57.17±7.103	P=0.0013

## Sheet: Sheet5
P6 PROX1+cell for Figure 1N
		PROX1+Cells				PROX1+Cells
HZ1	3-1	93		MU1	1-1	44
	4-1	70			2-1	25
	5-1	78			3-1	21
	Mean	80.3333			Mean	30
HZ2	3-2	75		MU2	1-2	28
	4-2	64			2-2	19
	5-2	56			3-2	13
	Mean	65			Mean	20
HZ3	2-2	82		MU3	1-1	36
	3-1	69			2-2	25
	4-1	51			3-2	21
	Mean	67.3333			Mean	27.3333
	Mean ± SEM	70.89±4.770			Mean ± SEM	25.78±2.990	P=0.0013
Student's t-test, with alpha=0.05
HZ	Mean ± SEM	70.89±4.770		MU	Mean ± SEM	25.78±2.990	P=0.0013

## Sheet: Sheet6
E12.5 GFP+ cell for Figure 2T
		GFP+Cells				GFP+ Cells
WT1	5-2-1	105		MU1	1-2-1	107
	5-2-2	123			1-2-2	119
	Mean	114			Mean	113
WT2	5-3-1	116		MU2	1-3-1	98
	5-3-2	132			1-3-2	138
	Mean	124			Mean	118
WT3	5-4-1	109		MU3	1-4-1	127
	5-4-2	134			1-4-2	142
	Mean	121.5			Mean	134.5
E13.5 GFP+ cell for Figure 2T
		GFP+Cells				GFP+Cells
HZ1	1-2	134		MU1	1-1	100
	1-3	122			1-2	159
	1-4	126			1-3	123
	Mean	127.333			Mean	127.333
HZ2	2-1	118		MU2	2-3	150
	2-2	132			2-4	124
	2-3	163			2-5	142
	2-4	161			2-6	149
	Mean	143.5			Mean	141.25
HZ3	3-2	107		MU3	3-3	172
	3-3	128			3-4	183
	3-4	144			3-5	132
	3-5	180			3-6	162
	Mean	139.75			Mean	162.25
HZ4	4-1	119		MU4	4-2	130
	4-2	130			4-3	135
	4-3	153			4-4	165
	4-4	140			4-5	114
	Mean	135.5			Mean	136
E18.5 GFP+ cell for Figure 2T
		GFP+cells				GFP+cells
HZ1	3	848		MU1	1	433
	4	781			2	386
	5	580			3	353
	6	502			4	338
	Mean	677.75				433
HZ2	2	708		MU2	3	583
	3	703			4	503
	4	705			5	362
	5	619			6	346
	Mean	683.75				448.5
HZ3	3	727		HZ2	4	499
	4	604			5	448
	5	650			6	387
	6	585			7	346
	Mean	641.5				420
Multiple t test using the Bonferroni correction，with alpha=0.05/3
			Significant?	P value	Mean Ctrl	Mean cKO	Difference	SE of difference	t ratio	df	Adjusted P Value
		E12.5	No	0.793755	119.8	121.8	-2	7.157	0.2794	4	0.991227
		E13.5	No	0.550099	136.5	141.7	-5.188	8.195	0.633	6	0.908935
		E18.5	Yes	0.000114175	667.7	433.8	233.8	15.56	15.03	4	0.000342487

## Sheet: Sheet7
E13.5 Dosal/Ventral ratio of GFP+ cells for Figure 2U
		E13.5 GFP+INs							E13.5 GFP+INs
		Dosal	Ventral	D/V					Dosal	Ventral	D/V
Ctrl1	2	145	295	0.491525			cKO1	1	114	278	0.410072
	3	100	306	0.326797				2	102	253	0.403162
	4	128	352	0.363636				3	101	248	0.407258
			Mean	0.393986						Mean	0.406831
Ctrl2	1	99	222	0.445946			cKO2	3	104	241	0.431535
	2	100	261	0.383142				4	98	229	0.427948
	3	111	270	0.411111				5	119	259	0.459459
	4	125	267	0.468165				6	123	251	0.49004
			Mean	0.427091						Mean	0.452246
Ctrl3	2	94	201	0.467662			cKO3	3	112	215	0.52093
	3	114	250	0.456				4	114	232	0.491379
	4	101	278	0.363309				5	135	332	0.406627
	5	122	298	0.409396				6	117	327	0.357798
			Mean	0.424092						Mean	0.444184
Ctrl4	1	114	269	0.423792			cKO4	2	129	252	0.511905
	2	115	258	0.445736				3	119	243	0.489712
	3	125	312	0.400641				4	145	365	0.39726
	4	122	343	0.355685				5	135	338	0.399408
			Mean	0.406464						Mean	0.449571
			Ctrl	standardization	cKO	standardization
			0.393986	0.954174	0.406831	0.985281
			0.427091	1.03435	0.452246	1.09527
			0.424092	1.02708	0.444184	1.07574
			0.406464	0.984392	0.449571	1.08879
		Mean	0.412908	1	0.438208	1.06127
E18.5 Dosal/Ventral ratio of GFP+ cells for Figure 2U
		E18.5 GFP+INs							E18.5 GFP+INs
		Dosal	Ventral	D/V					Dosal	Ventral	D/V
Ctrl1	3	388	400	0.97			cKO1	1	275	372	0.739247
	4	385	317	1.21451				2	226	256	0.882812
	5	322	307	1.04886				3	268	200	1.34
	6	298	349	0.853868				4	223	168	1.32738
			Mean	1.02181						Mean	1.07236
Ctrl2	2	336	278	1.20863			cKO2	3	278	289	0.961938
	3	318	330	0.963636				4	320	313	1.02236
	4	252	338	0.745562				5	222	242	0.917355
	5	312	322	0.968944				6	192	207	0.927536
			Mean	0.971694						Mean	0.957298
Ctrl3	3	350	322	1.08696			cKO3	4	329	295	1.11525
	4	318	340	0.935294				5	308	289	1.06574
	5	327	333	0.981982				6	303	281	1.07829
	6	311	357	0.871148				7	296	279	1.06093
			Mean	0.968845						Mean	1.08006
			Ctrl	standardization	cKO	standardization
			1.02181	1.0348	1.07236	1.08599
			0.971694	0.984044	0.957298	0.969466
			0.968845	0.981159	1.08006	1.09378
		Mean	0.98745	1
Multiple t test using the Bonferroni correction，with alpha=0.05/2
			Significant?	P value	Mean Ctrl	Mean cKO	Difference	SE of difference	t ratio	df	Adjusted P Value
		E13.5	No	0.102517	1	1.061	-0.06127	0.03183	1.925	6	0.194524
		E18.5	No	0.319633	1	1.05	-0.04975	0.04381	1.135	4	0.5371

## Sheet: Sheet8
E14.5 SST+ cell for Figure 2V
		SST+Cells						SST+Cells
WT1	5-2-1	367				MU1	1-2-1	249
	5-2-2	392					1-2-2	289
	Mean	379.5					Mean	269
WT2	5-3-1	375				MU2	1-3-1	253
	5-3-2	402					1-3-2	293
	Mean	388.5					Mean	273
WT3	5-4-1	356				MU3	1-4-1	246
	5-4-2	369					1-4-2	272
	Mean	362.5					Mean	259
E18.5 SST+ cell for Figure 2V
		SST+Cells						SST+Cells
WT1	1	89				MU1	1	16
	2	110					2	20
	3	130					3	17
	Mean	109.667					Mean	17.6667
WT2	1	139				MU2	1	19
	2	147					2	21
	3	105					3	7
	Mean	130.333					Mean	15.6667
WT3	1	105				MU3	1	20
	2	126					2	22
	3	117					3	12
	Mean	116					Mean	18
Multiple t test using the Bonferroni correction，with alpha=0.05/2
			Significant?	P value	Mean Ctrl	Mean cKO	Difference	SE of difference	t ratio	df	Adjusted P Value
		E14.5	Yes	0.000225204	376.8	267	109.8	8.686	12.65	4	0.000450357
		E18.5	Yes	7.9081e-05	118.7	17.11	101.6	6.156	16.5	4	0.000158156

## Sheet: Sheet9
E18.5 PROX1+ cell for Figure 2S
		Prox1+Cells						Prox1+Cells
WT1	1	98				MU1	1	40
	2	110					2	49
	3	79					3	50
	Mean	95.6667					Mean	46.3333
WT2	1	106				MU2	1	60
	2	95					2	47
	3	102					3	41
	Mean	101					Mean	49.3333
WT3	1	75				MU3	1	41
	2	91					2	35
	3	83					3	32
	Mean	83					Mean	36
	Mean ± SEM	93.22±5.338					Mean ± SEM	43.89±4.038	P=0.0018
Student's t-test, with alpha=0.05
WT	Mean ± SEM	93.22±5.338				MU	Mean ± SEM	43.89±4.038	P=0.0018

## Sheet: Sheet10
E12.5 PH3+ cells for Figure 4S
				VZ区PH3+	SVZ区PH3+	Total PH3+						VZ区PH3+	SVZ区PH3+	Total PH3+
MU1	1	1	1	17	44	61		WT1	1	1	1	8	33	41
		2	1	9	34	43				2	1	11	38	49
	2	1	1	7	34	41			2	1	1	12	43	55
			2	8	24	32					2	11	43	54
		2	1	3	46	49				2	1	4	34	38
			2	9	38	47					2	10	38	48
	3	1	1	5	37	42			3	1	1	8	29	37
			2	8	45	53					2	5	38	43
		2	1	5	55	60				2	1	6	23	29
			2	5	25	30					2	12	36	48
	4	1	1	12	30	42			4	1	1	7	28	35
			2	7	53	60					2	9	26	35
		2	1	10	55	65				2	1	11	23	34
			2	3	40	43					2	6	29	35
			Mean	7.71429	40	47.7143					Mean	8.57143	32.9286	41.5
				VZ区PH3+	SVZ区PH3+							VZ区PH3+	SVZ区PH3+
MU2	1	1	1	6	9	15		WT2	1	1	1	5	30	35
		2	1	2	24	26				2	1	11	29	40
	2	1	1	5	33	38			2	1	1	10	28	38
			2	6	33	39					2	5	27	32
		2	1	8	41	49				2	1	3	34	37
			2	4	40	44					2	7	24	31
	3	1	1	10	25	35			3	1	1	3	21	24
			2	8	33	41					2	4	32	36
		2	1	7	21	28				2	1	5	24	29
			2	9	18	27					2	4	31	35
	4	1	1	7	16	23			4	1	1	4	24	28
			2	2	21	23					2	4	15	19
		2	1	5	22	27				2	1	7	20	27
			2	14	25	39					2	9	12	21
			Mean	6.64286	25.7857	32.4286					Mean	5.78571	25.0714	30.8571
				VZ区PH3+	SVZ区PH3+							VZ区PH3+	SVZ区PH3+
MU3	1	1	1	10	53	63		WT3	1	1	1	8	32	40
		2	1	7	45	52				2	1	6	34	40
	2	1	1	2	27	29			2	1	1	6	33	39
			2	7	46	53					2	6	28	34
		2	1	8	35	43				2	1	7	27	34
			2	10	34	44					2	5	26	31
	3	1	1	5	21	26			3	1	1	7	29	36
			2	7	44	51					2	5	29	34
		2	1	12	25	37				2	1	4	26	30
			2	9	38	47					2	11	27	38
	4	1	1	6	23	29			4	1	1	5	17	22
			2	6	46	52					2	8	34	42
		2	1	6	24	30				2	1	10	20	30
			2	5	25	30					2	8	26	34
			Mean	7.14286	34.7143	41.8571					Mean	6.85714	27.7143	34.5714
E14.5 PH3+ cells for Figure 4S
				VZ区PH3+	SVZ区PH3+	Total PH3+						VZ区PH3+	SVZ区PH3+	Total PH3+
MU1	1							WT1	1
	2			12	58				2			9	65
	3			14	62				3			11	58
	4			14	59				4			10	48
	Mean			13.3333	59.6667	73			Mean			10	57	67
				VZ区PH3+	SVZ区PH3+	Total PH3+						VZ区PH3+	SVZ区PH3+	Total PH3+
MU2	1	1	1	17	61			WT2	1	1	1	13	52
	2	1	1	12	59				2	1	1	16	54
	3		2	13	52				3		2	15	67
	4		2	15	55				4		2	16	51
	Mean			14.25	56.75	71			Mean			15	56	71
				VZ区PH3+	SVZ区PH3+	Total PH3+						VZ区PH3+	SVZ区PH3+	Total PH3+
MU3	1	1	1	13	66			WT3	1	1	1	14	53
	2		2	16	73				2		2	10	55
	3	2	1	9	44				3	2	1	17	56
	4		2	14	45				4		2	16	59
	Mean			13	57	70			Mean			14.25	55.75	70
E16.5 PH3+ cells for Figure 4S
				VZ区PH3+	SVZ区PH3+	Total PH3+							VZ区PH3+	SVZ区PH3+	Total PH3+
MU1	1			6	33				WT1	1			8	22
	2			4	34					2			5	29
	3			2	26					3			7	36
	4			3	31					4			5	22
	Mean			3.75	31	34.75				Mean			6.25	27.25	33.5
				VZ区PH3+	SVZ区PH3+	Total PH3+							VZ区PH3+	SVZ区PH3+	Total PH3+
MU2	1	1	1	5	23				WT2	1	1	1	8	22
	2	1	1	5	24					2	1	1	3	34
	3		2	3	29					3		2	9	38
	4		2	4	30					4		2	4	24
	Mean			4.25	26.5	30.75				Mean			6	29.5	35.5
				VZ区PH3+	SVZ区PH3+	Total PH3+							VZ区PH3+	SVZ区PH3+	Total PH3+
MU3	1	1	1	4	38				WT3	1	1	1	6	35
	2		2	6	28					2		2	7	42
	3	2	1	3	26					3	2	1	3	27
	4		2	3	29					4		2	3	33
	Mean			4	30.25	34.25				Mean			4.75	34.25	39
Multiple t test using the Bonferroni correction，with alpha=0.05/3
			Significant?	P value	Mean Ctrl	Mean cKO	Difference	SE of difference	t ratio	df	Adjusted P Value
		E12.5	No	0.407712	35.64	40.67	-5.024	5.436	0.9242	4	0.792222
		E14.5	No	>0.999999999999999	69.33	69.33	0	1.7	0	4	>0.999999999999999
		E16.5	No	0.249168	36	33.25	2.75	2.041	1.347	4	0.57672

[truncated: 9 more sheets: Sheet11, Sheet12, Sheet13, Sheet14, Sheet15, Sheet16, Sheet17, Sheet18, Sheet19]
